# Supplementary material for: Interactions between Blood-Borne Streptococcus pneumoniae and the Blood-Brain Barrier Preceding Meningitis
Source: PLoS One. 2013 Jul 16;8(7):e68408. doi: 10.1371/journal.pone.0068408 (PMC3713044; doi:10.1371/journal.pone.0068408)
Supplement: Movies S1 — Z-stacks three-dimensional visualization of S. pneumoniae (green) on the brain vascular endothelium (red) detected by confocal microscopy at 8 and 14 hours after infection (z-stacks of the images shown in Figure 4). For detailed procedure see material and methods. The scale of each image is shown by the white scale bar. (ZIP) [file pone.0068408.s007.zip]

Archive with 4 entries (4 files):
- Iovino et al confocal movies Supporting Information/14 hours cerebral cortex.avi
- Iovino et al confocal movies Supporting Information/8 hours choroid plexus.avi
- Iovino et al confocal movies Supporting Information/8 hours septum.avi
- Iovino et al confocal movies Supporting Information/8 hours subarachnoid space.avi
